# Supplementary material for: Viral Clearance and Neuroinflammation in Acute TMEV Infection Vary by Host Genetic Background
Source: Int J Mol Sci. 2022 Sep 9;23(18):10482. doi: 10.3390/ijms231810482 (PMC9501595; doi:10.3390/ijms231810482)
Supplement: Supplementary file 1 [file ijms-23-10482-s001.zip]

Archive with 1 entries (1 files):
- ijms-1882487-supplementary.pdf
